# Supplementary material for: Electrodeposition of High-Quality Ni/SiC Composite Coatings by Using Binary Non-Ionic Surfactants
Source: Molecules. 2023 Apr 10;28(8):3344. doi: 10.3390/molecules28083344 (PMC10144436; doi:10.3390/molecules28083344)
Supplement: Supplementary file 1 [file molecules-28-03344-s001.zip]

Archive with 1 entries (1 files):
- molecules-2317734-supplementary.pdf
